# Supplementary material for: Antibody response to Aedes aegypti D7L1 + 2 salivary proteins as marker of aggregate vector exposure and correlate of dengue virus susceptibility
Source: PLoS Negl Trop Dis. 2025 Oct 29;19(10):e0013099. doi: 10.1371/journal.pntd.0013099 (PMC12588518; doi:10.1371/journal.pntd.0013099)
Supplement: S1 Data — (XLSX) [file pntd.0013099.s006.xlsx]

## Sheet: Figure_1_A_IgG
serum dilution	chronic_1	chronic_2	chronic_3	chronic_4	chronic_5	chronic_6	limited_1	limited_2	limited_3	limited_4	limited_5	limited_6
0.1	1786398	2000756	1727526	1479864	1721934	192356	6050	39946	100141	8732	2064	3537
0.01	331623	1235397	321652	2026591	479184	27101	1015	4796	10863	1071	538	1021
0.001	39860	150182	43462	437529	58536	3160	168	805	1296	208	196	221
0.0001	4706	17998	6348	41275	8008	439	87	203	197	106	96	106
1e-05	707	2288	842	6861	1099	135	99	114	96	86	94	87
1e-06	168	349	197	1095	212	79	87	82	75	73	81	84
1e-07	77	121	80	260	103	101	92	82	93	70	55	70
1e-08	76	89	74	108	78	69	92	82	82	52	79	75

## Sheet: Figure_1_A_IgM
serum dilution	chronic_1	chronic_2	chronic_3	chronic_4	chronic_5	chronic_6	limited_1	limited_2	limited_3	limited_4	limited_5	limited_6
0.1	376101	1093921	147154	1259163	1487492	2098016	2005546	241810	206147	124652	363050	939763
0.01	20827	87960	16508	356014	101736	224685	136647	13463	14475	7882	26215	52687
0.001	2244	9336	2354	35161	9135	22447	10059	2231	1700	909	3223	5464
0.0001	333	1200	362	5824	1197	2630	1099	496	251	196	454	734
1e-05	128	190	118	1400	274	465	199	164	111	98	141	159
1e-06	86	90	77	295	81	131	95	123	82	76	78	75
1e-07	61	66	68	127	87	80	67	79	71	89	55	64
1e-08	59	77	54	76	64	83	63	81	78	80	69	55

## Sheet: Figure_1_BC_IgG
subject	unit
limited_1	433
limited_2	803
limited_3	347
limited_4	254
limited_5	1177
limited_6	416
limited_7	275
limited_8	360
limited_9	272
limited_10	397
limited_11	1264
limited_12	269
limited_13	1086
limited_14	670
limited_15	1057
limited_16	168
limited_17	1296
limited_18	208
chronic_1	137379
chronic_2	82137
chronic_3	373260
chronic_4	87984
chronic_5	95706
chronic_6	125814
chronic_7	49400
chronic_8	29313
chronic_9	24181
chronic_10	244754
chronic_11	66
chronic_12	376616
chronic_13	44349
chronic_14	267848
chronic_15	316724
chronic_16	51657
chronic_17	130875
chronic_18	49196
chronic_19	416401
chronic_20	49366
chronic_21	110799
chronic_22	238661
chronic_23	87867
chronic_24	77285
chronic_25	74252
chronic_26	58697
chronic_27	178383
chronic_28	102660
chronic_29	31258
chronic_30	85238
chronic_31	55985
chronic_32	294034
chronic_33	11997
chronic_34	36418
chronic_35	108136
chronic_36	160296
chronic_37	31430
chronic_38	229876
chronic_39	1430
chronic_40	45375
chronic_41	51283
chronic_42	450305
chronic_43	383123
chronic_44	341931
chronic_45	254327
chronic_46	49248
chronic_47	568980
chronic_48	99104
chronic_49	835264
chronic_50	316839
chronic_51	34748
chronic_52	155459
chronic_53	133605
chronic_54	2758
chronic_55	655
chronic_56	2741
chronic_57	64936
chronic_58	67094
chronic_59	5613
chronic_60	447
chronic_61	151335
chronic_62	19038
chronic_63	11478
chronic_64	36972
chronic_65	23185
chronic_66	8296
chronic_67	6690
chronic_68	88558
chronic_69	92280
chronic_70	35449
chronic_71	101258
chronic_72	46090
chronic_73	148759
chronic_74	57327
chronic_75	68345
chronic_76	98968
chronic_77	61308
chronic_78	2913
chronic_79	11256
chronic_80	128335
chronic_81	84558
chronic_82	48228
chronic_83	71051
chronic_84	92438
chronic_85	150005
chronic_86	99781
chronic_87	357013
chronic_88	36443
chronic_89	18377
chronic_90	10799
chronic_91	34861
chronic_92	3176
chronic_93	10430
chronic_94	48720
chronic_95	19751
chronic_96	98099

## Sheet: Figure_1_BC_IgM
subject	unit
limited_1	3251
limited_2	3229
limited_3	11015
limited_4	1098
limited_5	23184
limited_6	6059
limited_7	4837
limited_8	1975
limited_9	6049
limited_10	9923
limited_11	14255
limited_12	2370
limited_13	1016
limited_14	5573
limited_15	15630
limited_16	10059
limited_17	1700
limited_18	909
chronic_1	23222
chronic_2	3737
chronic_3	6729
chronic_4	3025
chronic_5	2379
chronic_6	53636
chronic_7	8115
chronic_8	5329
chronic_9	6081
chronic_10	9208
chronic_11	76
chronic_12	17994
chronic_13	2107
chronic_14	5123
chronic_15	5355
chronic_16	5391
chronic_17	5171
chronic_18	12465
chronic_19	36972
chronic_20	2236
chronic_21	8161
chronic_22	15343
chronic_23	31219
chronic_24	3852
chronic_25	2492
chronic_26	3750
chronic_27	4697
chronic_28	3831
chronic_29	37433
chronic_30	9381
chronic_31	1347
chronic_32	19530
chronic_33	1623
chronic_34	966
chronic_35	1438
chronic_36	12005
chronic_37	2902
chronic_38	7656
chronic_39	3279
chronic_40	2196
chronic_41	5738
chronic_42	4241
chronic_43	11220
chronic_44	3782
chronic_45	8142
chronic_46	4153
chronic_47	16320
chronic_48	883
chronic_49	4686
chronic_50	6028
chronic_51	5745
chronic_52	5826
chronic_53	10148
chronic_54	17804
chronic_55	3839
chronic_56	5708
chronic_57	35387
chronic_58	6316
chronic_59	7156
chronic_60	3149
chronic_61	4858
chronic_62	3834
chronic_63	271
chronic_64	1893
chronic_65	1317
chronic_66	5871
chronic_67	4266
chronic_68	4882
chronic_69	1232
chronic_70	13575
chronic_71	3483
chronic_72	1622
chronic_73	1603
chronic_74	3020
chronic_75	4455
chronic_76	3217
chronic_77	2330
chronic_78	1704
chronic_79	11136
chronic_80	3404
chronic_81	6586
chronic_82	5065
chronic_83	36306
chronic_84	20484
chronic_85	1950
chronic_86	2201
chronic_87	2811
chronic_88	1126
chronic_89	1302
chronic_90	6757
chronic_91	1722
chronic_92	38516
chronic_93	1872
chronic_94	3580
chronic_95	11515
chronic_96	4804

## Sheet: Figure_2_B_IgG
mosquitoes	unit	day
5	433	0
5	461	35
5	534	77
5	803	0
5	745	35
5	915	77
5	347	0
5	276	35
5	200	77
5	254	0
5	410	35
5	388	77
5	1177	0
5	974	35
5	730	77
5	416	0
5	457	35
5	604	77
10	275	0
10	245	35
10	249	77
10	360	0
10	366	35
10	435	77
10	272	0
10	390	35
10	294	77
10	397	0
10	315	35
10	369	77
10	1264	0
10	1803	35
10	549	77
10	269	0
10	606	35
10	398	77
10	1086	0
10	1124	35
10	756	77
10	670	0
10	412	35
10	480	77
10	1057	0
10	876	35
10	1212	77

## Sheet: Figure_2_B_IgM
mosquitoes	unit	day
5	3251	0
5	3004	35
5	2783	77
5	3229	0
5	3150	35
5	2759	77
5	11015	0
5	12321	35
5	12125	77
5	1098	0
5	1197	35
5	1504	77
5	23184	0
5	16970.5	35
5	14876	77
5	6059	0
5	3733	35
5	3668	77
10	4837	0
10	4715	35
10	3908	77
10	1975	0
10	1257	35
10	1645	77
10	6049	0
10	6190	35
10	7815	77
10	9923	0
10	13611	35
10	8956	77
10	14255	0
10	17610	35
10	12477	77
10	2370	0
10	2017	35
10	1751	77
10	1016	0
10	716	35
10	579	77
10	5573	0
10	6382	35
10	4781	77
10	15630	0
10	36495	35
10	32797	77

## Sheet: Figure_3_A
age	unit
23.1294	142982
24.2437	130804
11.6715	520745
12.7858	244012
20.2546	49611
21.2266	57149
22.2587	19045
19.948	17589
20.9199	28045
27.1431	11368
27.9316	115535
21.4483	92169
22.4011	104051
21.4757	126185
22.4339	85591
16.3943	45065
17.5441	46254
13.6263	140430
14.6037	51078
39.4908	123559
41.2539	44651
11.1923	327870
12.9555	276674
51.7262	215323
52.3888	77139
18.308	32652
18.9514	50543
19.9316	22579
26.9952	156035
27.6578	130552
48.3395	91966
49.3361	64344
40.9692	162848
41.9658	136846
11.4579	281488
12.4545	279235
7.83299	106618
8.82957	160630
59.2197	61910
60.1971	80308
28.3888	104372
29.7303	147745
8.13689	41467
8.98289	18981
10.1328	39000
11.4743	52292
35.3867	9227
24.0493	147972
25.1362	296197
3.00342	256096
4.09035	605795
5.16085	229656
4.68172	236853
5.76865	167575
6.83915	124842
51.4305	80879
52.501	52708
27.5537	61824
28.2218	49213
16.1013	4856
16.7693	2070
23.9781	114996
24.6461	66078
52.7967	45120
55.655	66482
56.5859	66051
45.755	14599
23.5565	54554
4.78303	209579
6.21766	222086
14.8008	91206
20.8433	129511
58.9076	134310
59.9206	218084
60.9172	202817
24.7009	679604
25.7139	304591
26.7105	645972
18.308	179575
22.9815	236717
23.9562	197952
6.59548	216313
7.57016	451617
21.1526	111508
24.1752	69184
21.399	135312
23.4853	180024
24.2464	387267
8.78303	64319
9.88912	63935
43.5072	44919
10.3409	142273
11.2088	131017
28.4764	65419
8.79398	71658
9.63723	38041
12.1752	85299
12.9062	23810
13.7851	116372
14.8939	198514
15.7153	137445
34.5626	119278
35.6304	103625
36.4928	122436
23.54	47330
24.4244	106090
65.7276	99126
66.5791	60835
22.0698	531078
23.4606	444146
54.4778	111696
11.436	174808
29.7988	13507
9.4757	88835
10.4613	235396
22.0424	134618
23.54	131738
24.4052	91056
25.3908	134846
26.8282	187658
27.7673	127928
7.58111	152210
9.11157	184539
9.94387	127899
10.527	84128
10.5681	73738
10.6092	157919
10.9295	257347
12.3669	189921
13.2211	202776
13.2731	116859
13.306	115009
54.8282	3083
56.1916	15838
56.3587	3941
58.1766	3010
59.5537	1779
59.614	6678
6.85558	229302
12.0055	20855
13.0294	20208
47.6496	106256
48.6735	80613
6.62012	82895
34.4504	26775
47.1376	27070
48.5311	36209
19.0938	73176
20.4873	121664
87.833	138104
31.5017	119627
32.9227	144221
33.8535	129485
34.7899	76114
35.9288	113381
11.3101	109309
12.731	200855
13.6619	136231
14.5982	100099
14.7515	91274
14.7926	79200
15.7372	76619
17.0376	106598
43.2279	110015
44.6489	178924
45.6235	205099
46.5161	126914
46.6694	91786
46.7105	122378
47.655	175092
48.9555	247290
32.2546	147595
24.6845	754101
35.0746	84714
36.2245	58957
37.128	51295
38.1054	53733
39.7399	112686
40.6927	109168
29.9658	49564
31.1157	34901
32.0192	34142
32.9966	43401
34.6311	30971
35.5838	34864
55.2279	71724
56.3778	267398
57.2813	463651
58.1875	330788
58.2231	347584
58.2587	196104
59.8932	343880
60.846	606740
25.4319	64316
26.5818	241991
27.4853	134854
28.4627	102684
30.0972	241610
31.05	207380
53.0623	43296
23.7919	67622
27.0664	305253
45.117	116264
21.5058	99353
23.0226	9290
41.5168	59698
22.089	124959
13.8836	242903
19.7974	193954
53.8891	24753
35.7344	156845
19.9562	121716
55.9124	27738
29.1472	67471
9.73854	274434
11.3812	495134
21.4894	328652
41.4675	37347
67.8056	45269
68.8186	25032
20.4654	134507
21.4784	54397
18.757	8174
19.6988	16874
12.345	58849
13.358	62372
20.9719	303934
22.0534	309507
22.7598	202581
22.8337	218552
23.9808	191847
25.4401	318113
26.5106	249449
18.0698	380871
19.1513	364902
19.8576	382214
19.9316	174853
21.0787	181592
22.5188	104258
23.6085	38683
12.7666	78345
13.9384	104963
14.5517	63699
14.5873	42320
14.6283	38894
15.7755	95921
17.2348	167255
18.3053	107045
73.2074	54622
74.2888	134548
74.9952	64385
75.0281	58383
75.0691	44167
76.2163	51427
77.6564	69901
78.7461	86517
41.9904	125303
43.0719	108637
43.7782	82561
43.8111	79563
43.8522	103238
45.1198	109609
46.4394	82804
47.5291	64692
63.0144	12073
27.0527	43971
33.6099	11336
10.6338	6828
11.4004	17619
4.00274	5720
4.76934	7914
55.5099	95948
19.9206	153599
31.1157	135119
34.3737	102516
16.512	31104
59.1814	818
60.0246	696
35.1814	43027
36.0246	55971
52.397	154062
53.2402	85761
13.0678	39096
13.911	71669
6.7707	110947
7.61396	123350
20.3806	32232
21.2019	42188
31.6605	479
32.8816	3670
9.91102	67519
10.7543	38838
6.93771	75494
7.78097	37539
3.61944	28726
4.4627	17344
37.18	7227
38.4011	14922
35.3347	175637
8.50924	93082
56.1643	211
20.8268	605
54.3162	21685
2.7269	36363
28.2793	3928
11.5483	197078
36.7556	17970
26.7543	21146
47.7207	43276
23.948	54998
1.3963	63568
60.8022	15166
19.4606	36904
21.7221	226894
27.039	291082
25.3771	91984
38.5462	67844
35.4333	132876
19.2197	47323
4.76386	325359
4.96646	6610
24.7584	175799
38.1273	37278
18.768	64461
7.38125	95246
12.5476	19064
49.3963	2883
20.9281	39498
2.60643	64037
45.1253	12178
12.898	14369
22.4832	8600
41.128	8212
17.5633	36880
19.1211	42504
2.9295	76762
73.4812	14821
34.1684	63442
6.54073	87459
19.948	101410
20.2793	113294
9.36893	31173
4.51745	149026
57.5332	89760
69.7112	14415
21.911	27625
71.7098	19912
48.7091	41652
5.84531	79353
6.80903	404553
25.3717	227626
9.859	59180
30.0315	54202
56.8953	27001
59.9617	49950
5.57426	43213
31.6934	73290
81.0623	12430
26.8337	2371
5.26489	78705
27.4552	39711
46.0616	52278
27.1951	99230
47.0965	12539
18.1656	28164
54.4066	55150
21.3881	30369

## Sheet: Figure_3_B
female_aedes_update	unit
12	49611
18	28045
4	104051
4	126185
1	332398
17	9227
145	21688
145	49213
145	2070
145	66078
2	45120
8	14599
8	54554
5	91206
5	129511
9	134310
9	679604
20	179575
12	111508
2	69184
12	135312
0	44919
20	14132
28	111696
10	174808
1	13507
3	235396
3	134846
3	257347
3	3010
1	229302
0	20855
0	106256
12	82895
1	147595
4	754101
0	67622
11	305253
1	116264
1	99353
4	18722
4	9290
1	59698
1	124959
1	242903
15	193954
20	24753
10	156845
10	121716
2	27738
0	67471
0	274434
25	495134
25	328652
0	37347
29	191847
29	181592
29	95921
29	51427
29	109609
29	11952
0	12073
0	43971
0	11336
14	95948
14	153599
13	3553
1	8740
13	135119
1	102516
4	31104
3	175637
7	93082
0	197078
0	17970
7	21146
0	104782
0	172057
4	291082
21	132876
17	47323
2	6610
0	175799
3	101410
0	113294
0	31173
6	149026
1	89760
1	404553
1	227626
1	52278
1	99230
1	12539
1	28164

## Sheet: Figure_3_C
Collection_season	unit
Pre	74596
Pre	57218
Pre	142982
Pre	130804
Pre	520745
Pre	244012
Pre	49611
Pre	57149
Pre	19045
Pre	17589
Pre	28045
Pre	11368
Pre	115535
Pre	92169
Pre	104051
Pre	126185
Pre	85591
Pre	45065
Pre	46254
Pre	140430
Pre	51078
Pre	123559
During	44651
Pre	327870
During	276674
Pre	332398
During	215323
Pre	77139
During	32652
Pre	50543
Pre	22579
During	156035
Pre	130552
Pre	91966
Pre	64344
Pre	162848
Pre	136846
Pre	281488
Pre	279235
Pre	106618
Pre	160630
Pre	61910
Pre	80308
Pre	104372
During	147745
Pre	41467
Pre	18981
Pre	39000
During	52292
Pre	9227
Pre	147972
Pre	296197
Pre	256096
Pre	605795
Pre	229656
Pre	236853
Pre	167575
Pre	124842
Pre	80879
Pre	52708
Pre	21688
During	61824
Pre	49213
During	4856
Pre	2070
During	114996
Pre	66078
During	109826
Pre	76893
Pre	45120
Pre	66482
Pre	66051
Pre	14599
Pre	54554
Pre	67568
During	69509
Pre	209579
During	222086
Pre	91206
Pre	129511
Pre	134310
Pre	218084
Pre	202817
Pre	679604
Pre	304591
Pre	645972
Pre	179575
During	236717
During	197952
During	216313
During	451617
Pre	111508
Pre	69184
Pre	135312
Pre	180024
Pre	387267
Pre	64319
Pre	63935
Pre	44919
Pre	142273
Pre	131017
Pre	65419
Pre	71658
Pre	38041
During	85299
Pre	23810
Pre	116372
During	198514
Pre	137445
Pre	119278
Pre	103625
Pre	122436
Pre	14132
Pre	47330
Pre	106090
Pre	99126
Pre	60835
Post	531078
Pre	444146
Pre	111696
Pre	174808
Pre	13507
Pre	88835
Pre	235396
Post	134618
Pre	131738
Pre	91056
Pre	134846
During	187658
During	127928
Post	152210
Pre	184539
Pre	127899
Post	84128
Post	73738
Post	157919
Pre	257347
During	189921
During	202776
During	116859
During	115009
Post	3083
Pre	15838
Pre	3941
Pre	3010
During	1779
During	6678
During	229302
Pre	20855
Pre	20208
Pre	106256
Pre	80613
Pre	82895
Pre	26775
Pre	267378
Pre	27070
During	36209
Pre	73176
During	121664
Pre	48956
Pre	129445
Pre	86163
Pre	104715
Pre	109084
Pre	67583
During	138104
Pre	101239
During	64063
Pre	119627
Pre	144221
Pre	129485
Pre	76114
Pre	113381
Pre	109309
Pre	200855
Pre	136231
Pre	100099
Pre	91274
During	79200
Pre	76619
During	106598
Pre	110015
Pre	178924
Pre	205099
Pre	126914
Pre	91786
During	122378
Pre	175092
During	247290
During	147595
During	754101
Pre	84714
Pre	58957
Pre	51295
Pre	53733
During	112686
During	109168
Pre	49564
Pre	34901
Pre	34142
Pre	43401
During	30971
During	34864
Pre	71724
Pre	267398
Pre	463651
Pre	330788
Pre	347584
Pre	196104
During	343880
During	606740
Pre	64316
Pre	241991
Pre	134854
Pre	102684
During	241610
During	207380
Pre	43296
During	67622
Pre	305253
Pre	116264
Pre	99353
During	18722
During	9290
Pre	59698
Pre	124959
Pre	242903
Pre	193954
Pre	24753
Pre	156845
Pre	121716
During	27738
Pre	67471
Pre	274434
Pre	495134
Pre	328652
During	37347
Pre	45269
Pre	25032
Pre	134507
Pre	54397
Pre	8174
Pre	16874
Pre	58849
Pre	62372
Pre	303934
Pre	309507
Pre	202581
Pre	218552
Pre	191847
During	318113
Post	249449
Pre	380871
Pre	364902
Pre	382214
Pre	174853
Pre	181592
During	104258
Post	38683
Pre	78345
During	104963
Pre	63699
Pre	42320
Pre	38894
Pre	95921
During	167255
Post	107045
Pre	54622
Pre	134548
Pre	64385
Pre	58383
Pre	44167
Pre	51427
During	69901
Post	86517
Pre	125303
Pre	108637
Pre	82561
Pre	79563
Pre	103238
Pre	109609
During	82804
Post	64692
Pre	122891
Pre	11952
During	8314
Post	4934
During	12073
During	43971
During	11336
Pre	70758
Pre	134746
Pre	115088
Pre	6828
Pre	17619
Pre	5720
Pre	7914
Pre	95948
Pre	153599
Pre	3553
During	8740
Pre	135119
During	102516
Pre	31104
Pre	818
Pre	696
Pre	43027
Pre	55971
Pre	154062
Pre	85761
Pre	39096
Pre	71669
Pre	110947
Pre	123350
Pre	32232
Pre	42188
Pre	479
Pre	3670
Pre	67519
Pre	38838
Pre	75494
Pre	37539
Pre	28726
Pre	17344
Pre	7227
Pre	14922
Pre	175637
Pre	93082
Pre	211
Pre	605
Pre	21685
Pre	36363
Pre	3928
Pre	197078
Pre	17970
Pre	21146
Pre	104782
During	172057
Pre	43276
Pre	54998
Pre	63568
Pre	15166
Pre	36904
Pre	226894
Pre	291082
Pre	91984
Pre	67844
Pre	132876
Pre	47323
Pre	325359
Pre	6610
Pre	175799
Pre	37278
Pre	64461
Pre	95246
Pre	19064
Pre	2883
Pre	39498
Pre	64037
Pre	12178
Pre	14369
Pre	8600
Pre	8212
Pre	36880
Pre	42504
Pre	76762
Pre	14821
Pre	63442
Pre	87459
Pre	101410
Pre	113294
Pre	31173
Pre	149026
Pre	89760
Pre	14415
Pre	27625
Pre	19912
Pre	41652
Pre	79353
During	404553
During	227626
Pre	59180
Pre	54202
Pre	27001
Pre	49950
Pre	43213
Pre	73290
Pre	12430
Pre	2371
Pre	78705
Pre	39711
During	52278
During	99230
During	12539
During	28164
Pre	55150
Pre	30369

## Sheet: Figure_4_A
avg_HAI	unit
23.7841	74596
28.2843	57218
380.546	142982
380.546	130804
226.274	520745
160	244012
47.5683	49611
47.5683	57149
47.5683	19045
47.5683	17589
47.5683	28045
28.2843	11368
28.2843	115535
5.94604	92169
5	104051
95.1366	126185
80	85591
11.8921	45065
11.8921	46254
7.07107	140430
7.07107	51078
33.6359	123559
269.087	44651
5	327870
8.40896	276674
113.137	332398
160	215323
160	77139
10	32652
11.8921	50543
8.40896	22579
269.087	156035
226.274	130552
190.273	91966
134.543	64344
134.543	162848
134.543	136846
7.07107	281488
7.07107	279235
11.8921	106618
10	160630
28.2843	61910
28.2843	80308
160	104372
113.137	147745
8.40896	41467
5.94604	18981
7.07107	39000
10	52292
320	9227
190.273	147972
134.543	296197
5	256096
5	605795
5	229656
5	236853
5	167575
5	124842
160	80879
160	52708
320	21688
113.137	61824
160	49213
28.2843	4856
226.274	2070
33.6359	114996
538.174	66078
67.2717	109826
380.546	76893
538.174	45120
190.273	66482
640	66051
380.546	14599
95.1366	54554
67.2717	67568
190.273	69509
8.40896	209579
11.8921	222086
56.5685	91206
190.273	129511
761.093	134310
8.40896	218084
269.087	202817
16.8179	679604
11.8921	304591
113.137	645972
11.8921	179575
452.548	236717
452.548	197952
47.5683	216313
160	451617
28.2843	111508
33.6359	69184
28.2843	135312
23.7841	180024
20	387267
5.94604	64319
8.40896	63935
226.274	44919
5	142273
56.5685	131017
95.1366	65419
5	71658
47.5683	38041
56.5685	85299
160	23810
5.94604	116372
5.94604	198514
5.94604	137445
67.2717	119278
67.2717	103625
67.2717	122436
380.546	14132
160	47330
538.174	106090
226.274	99126
2152.69	60835
160	531078
761.093	444146
380.546	111696
5	174808
95.1366	13507
8.40896	88835
226.274	235396
95.1366	134618
67.2717	131738
56.5685	91056
56.5685	134846
67.2717	187658
56.5685	127928
5.94604	152210
7.07107	184539
5	127899
160	257347
226.274	189921
1522.19	115009
67.2717	3083
56.5685	3941
33.6359	3010
40	6678
23.7841	229302
95.1366	20855
95.1366	20208
226.274	106256
538.174	80613
5	82895
640	26775
160	267378
28.2843	27070
40	36209
10	73176
5	121664
113.137	48956
113.137	129445
113.137	86163
113.137	104715
905.097	101239
640	64063
190.273	119627
190.273	144221
190.273	129485
190.273	76114
11.8921	109309
113.137	200855
67.2717	136231
67.2717	100099
80	76619
80	106598
67.2717	110015
67.2717	178924
56.5685	205099
56.5685	126914
452.548	175092
452.548	247290
160	147595
33.6359	754101
160	84714
190.273	58957
190.273	51295
190.273	53733
320	112686
226.274	109168
95.1366	49564
134.543	34901
134.543	34142
95.1366	43401
113.137	30971
113.137	34864
134.543	71724
134.543	267398
134.543	463651
1522.19	196104
452.548	343880
452.548	606740
47.5683	64316
80	241991
47.5683	134854
40	102684
67.2717	241610
67.2717	207380
113.137	43296
190.273	67622
134.543	305253
113.137	116264
40	99353
320	18722
67.2717	9290
190.273	59698
269.087	124959
226.274	242903
95.1366	193954
40	24753
380.546	156845
226.274	121716
269.087	27738
40	67471
10	274434
640	495134
226.274	328652
56.5685	37347
113.137	45269
320	25032
14.1421	134507
538.174	54397
28.2843	8174
113.137	16874
47.5683	58849
113.137	62372
56.5685	303934
56.5685	309507
190.273	218552
95.1366	191847
95.1366	318113
47.5683	249449
5	380871
5	364902
1280	174853
33.6359	181592
40	104258
16.8179	38683
5	78345
5	104963
905.097	38894
47.5683	95921
47.5683	167255
20	107045
80	54622
95.1366	134548
1810.19	44167
320	51427
320	69901
95.1366	86517
28.2843	125303
23.7841	108637
1280	103238
113.137	109609
80	82804
67.2717	64692
160	122891
5	11952
7.07107	8314
5	4934
190.273	12073
113.137	43971
67.2717	11336
28.2843	70758
190.273	134746
1076.35	115088
8.40896	6828
113.137	17619
5.94604	5720
56.5685	7914
67.2717	95948
80	153599
134.543	3553
190.273	8740
113.137	135119
160	102516
16.8179	31104
113.137	818
113.137	696
226.274	43027
320	55971
80	154062
80	85761
320	39096
320	71669
33.6359	110947
761.093	123350
190.273	32232
113.137	42188
269.087	479
380.546	3670
16.8179	67519
190.273	38838
5.94604	75494
40	37539
23.7841	28726
269.087	17344
134.543	7227
134.543	14922
320	175637
5	93082
190.273	197078
23.7841	17970
160	21146
67.2717	104782
134.543	172057
640	226894
16.8179	291082
40	91984
10	67844
226.274	132876
5	47323
8.40896	325359
40	6610
67.2717	175799
5	101410
5	113294
10	31173
20	149026
95.1366	89760
8.40896	404553
134.543	227626
28.2843	52278
269.087	99230
113.137	12539
67.2717	28164

[truncated: 2 more sheets: Figure_4_B, Figure_4_C]
